# Supplementary material for: Motor cortex stimulation: a systematic literature-based analysis of effectiveness and case series experience
Source: BMC Neurol. 2019 Mar 29;19:48. doi: 10.1186/s12883-019-1273-y (PMC6440080; doi:10.1186/s12883-019-1273-y)
Supplement: Supplementary file 1 — Raw data. Brief description of the data: Raw data from each included article (XLSX 20 kb) [file 12883_2019_1273_MOESM1_ESM.xlsx]

## Sheet: total
pre	post	age	gender	duration	FU	duration	FU	pre vas	fu vas	Improvement					summation			improvement
zhang															cp	pp	total
9	2	57	f	11	52	30.875		8	5.3125	0.777778					33.67	45.67	33.67	77.7778
8	8	73	f	60	46	#NAME?		#NAME?	#NAME?	0					45	33.89	45.67	0
8	8	56	f	35	45					0					15.05	2.19	41.03	0
8	4	52	f	12	33					0.5					14.12	21.99	10.58	50
7	7	62	m	48	32					0					89.1	79.24	18.62	0
8	4	52	m	18	27					0.5					21.57	53.11	81.7	50
7	5	48	m	12	26					0.285714					60	62.14	41.28	28.5714
8	2	67	m	9	26					0.75					57.99	73.26	70	75
7	4	65	f	12	24					0.428571					16.27	28.48	65.63	42.8571
7	2	62	m	36	24					0.714286					68.45	36.25	23.45	71.4286
8	5	69	m	12	21					0.375					20	65.42	50.56	37.5
9	5	56	f	94	21					0.444444							58.93	44.4444
8	4	65	m	90	19					0.5					40.1109	45.6036	45.0933	50
9	8	54	f	12	19					0.111111								11.1111
9	9	70	m	9	18					0								0
8	8	50	f	24	18					0	0.336682							0
rasche 2016																		0
10	4				120		91.6154	9.15385	4.96154	0.6								60
8	3				72		#NAME?	#NAME?	#NAME?	0.625								62.5
8	3				120					0.625								62.5
10	4				96					0.6								60
8	4				90					0.5								50
9	5				120					0.444444								44.4444
9	6				120					0.333333								33.3333
9	4				120					0.555556								55.5556
9	5				108					0.444444								44.4444
9	4				114					0.555556								55.5556
8	5				66					0.375								37.5
10	4				120					0.6								60
10	7				60					0.3								30
10	6				108					0.4								40
10	3				120					0.7								70
9	6				90					0.333333								33.3333
8	5				120					0.375								37.5
9	4				120					0.555556								55.5556
10	7				120					0.3								30
10	7				84					0.3								30
10	4				108					0.6								60
9	6				60					0.333333								33.3333
8	5				60					0.375								37.5
9	6				30					0.333333								33.3333
9	6				24					0.333333								33.3333
10	6				12					0.4	0.457585							40
sokal 2015										#VALUE!								#VALUE!
7	5	63	m	48	72	126	39.4286	8.55556	4.66667	0.285714		8.57143	5.07143	0.410289				28.5714
9	4	58	m	72	60	#NAME?	#NAME?	#NAME?	#NAME?	0.555556		#NAME?	#NAME?					55.5556
9	2	60	m	120	48					0.777778								77.7778
9	7	64	f	300	60					0.222222								22.2222
8	7	62	f	180	60					0.125								12.5
8	2	58	m	72	36					0.75								75
9	4	32	f	72	24					0.555556								55.5556
9	5	42	m	288	36					0.444444								44.4444
9	6	52	m	132	12					0.333333	0.449956							33.3333
9	9	64	f	96	24			8.6	5.8	0								0
9	9	42	m	180	24			#NAME?	#NAME?	0								0
8	4	58	f	72	60					0.5								50
8	2	41	m	84	24					0.75								75
9	5	40	m	48	12					0.444444	0.338889							44.4444
slotty 2015										#VALUE!								#VALUE!
6	6	67	f	50	26	64.8696	39.2174	7.93333	6.73333	0		7.73913	6.86957	0.10578				0
8	10	65	f	28	18	#NAME?	#NAME?	#NAME?	#NAME?	-0.25		#NAME?	#NAME?					-25
9	9	49	m	24	24					0								0
9	8	75	f	58	33					0.111111								11.1111
7	7	62	m	36	39					0								0
7	5	43	f	42	27					0.285714								28.5714
6	3	39	f	42	31					0.5								50
9	9	72	f	37	25					0								0
8	4	49	f	19	38					0.5								50
9	6	43	f	47	42					0.333333								33.3333
9	3	79	f	144	62					0.666667								66.6667
9	9	31	m	40	52					0								0
7	7	77	m	33	35					0								0
9	8	37	m	176	65					0.111111								11.1111
7	7	54	m	60	50					0	0.150529							0
5	6	29	m	80	32			7.375	7.125	-0.2								-20
8	7	62	f	82	28			#NAME?	#NAME?	0.125								12.5
9	9	53	f	104	35					0								0
9	9	79	m	83	22					0								0
6	7	36	f	36	26					-0.166667								-16.6667
8	6	35	m	108	58					0.25								25
6	5	35	m	153	28					0.166667								16.6667
8	8	49	m	10	106					0	0.021875							0
sachs 2014										#VALUE!								#VALUE!
6	7	65	f		10		12.2143	7.33333	6	-0.166667		7.21429	5.71429	0.186196				-16.6667
9	8	53	m		16		#NAME?	#NAME?	#NAME?	0.111111		#NAME?	#NAME?					11.1111
9	2	56	f		3					0.777778								77.7778
8	7	58	m		27					0.125								12.5
5	5	35	m		4					0								0
7	7	58	m		7					0	0.141204							0
8	2	52	f		39			7.125	5.5	0.75								75
5	4	55	m		12			#NAME?	#NAME?	0.2								20
7	7	42	m		3					0								0
8	6	39	f		3					0.25								25
7	6	55	f		34					0.142857								14.2857
6	5	38	m		9					0.166667								16.6667
8	7	52	m		3					0.125								12.5
8	7	54	f		1					0.125	0.21994							12.5
delavallee 2014										#VALUE!								#VALUE!
8	1	53	m	24	152	153	103.133	8.75	1	0.875		8.75	1.625	0.817014				87.5
9	1	88	m	12	134	#NAME?	#NAME?	#NAME?	#NAME?	0.888889		#NAME?	#NAME?					88.8889
8	0	37	m	120	60					1								100
10	2	53	m	12	4					0.8	0.890972							80
8	1	79	m	240	160			8.75	1.83333	0.875								87.5
9	1	53	m	480	156			#NAME?	#NAME?	0.888889								88.8889
9	4	66	m	192	151					0.555556								55.5556
9	0	69	m	300	134					1								100
8	1	54	f	108	115					0.875								87.5
9	1	53	m	192	89					0.888889								88.8889
9	4	78	f	360	85					0.555556								55.5556
10	2	62	f	12	84					0.8								80
8	2	71	m	72	79					0.75								75
9	2	41	f	12	-					0.777778								77.7778
8	1	69	m	144	73					0.875								87.5
9	3	71	f	168	71					0.666667	0.792361							66.6667
buchanan 2014										#VALUE!								#VALUE!
10	7	65	f					9	7	0.3		9.5	5.5	0.412847				30
8	7	76	m					#NAME?	#NAME?	0.125		#NAME?	#NAME?					12.5
9	7	56	m							0.222222	0.215741							22.2222
9	4	41	f					9.8	4.6	0.555556								55.5556
10	2	56	f					#NAME?	#NAME?	0.8								80
10	3	76	f							0.7								70
10	5	72	f							0.5								50
10	9	46	f							0.1	0.531111							10
velasco 2008										#VALUE!								#VALUE!
10	4	52	f	8	12	79.75				0.6								60
9	4	74	f	48	12	#NAME?		9.42857	3.57143	0.555556		9.5	3.625	0.7				55.5556
8	2	68	m	60	12			#NAME?	#NAME?	0.75		#NAME?	#NAME?					75
10	6	29	f	168	12					0.4								40
10	4	33	f	72	12					0.6								60
9	5	42	m	18	12					0.444444								44.4444
10	2	43	m	84	12					0.8								80
10	2	80	f	180	12					0.8	0.621429							80
delavallee 2008										#VALUE!								#VALUE!
9	6	66	f	60	-	177		8.75	3.75	0.333333		8.625	3	0.65625				33.3333
9	7	45	m	480	-	#NAME?		#NAME?	#NAME?	0.222222		#NAME?	#NAME?					22.2222
8	1	45	m	24	-					0.875								87.5
9	1	81	f	12	-					0.888889	0.579861							88.8889
8	4	71	m	240	-			8.5	2.25	0.5								50
9	4	48	m	192	-			#NAME?	#NAME?	0.555556								55.5556
9	0	62	m	300	-					1								100
8	1	54	f	108	-					0.875	0.732639							87.5
rasche 2006										#VALUE!								#VALUE!
9	6	73	m	54	120	66.7059		8.85714	7.42857	0.333333		8.64706	6.70588	0.234524				33.3333
9	4	73	f	36	120	#NAME?		#NAME?	#NAME?	0.555556		#NAME?	#NAME?					55.5556
8	6	65	f	36	120					0.25								25
10	10	60	f	24	120					0								0
8	8	63	m	72	120					0								0
9	9	70	m	108	120					0								0
9	9	61	m	36	120					0	0.162698							0
9	6	63	f	60	120			8.5	6.2	0.333333								33.3333
8	3	82	f	144	120			#NAME?	#NAME?	0.625								62.5
7	4	64	f	60	120					0.428571								42.8571
8	4	66	f	72	120					0.5								50
8	2	54	f	144	120					0.75								75
10	9	63	f	72	120					0.1								10
8	8	65	f	84	120					0								0
9	8	67	f	72	120					0.111111								11.1111
10	10	73	f	24	120					0								0
8	8	44	f	36	120					0	0.284802							0
pirotte 2005										#VALUE!								#VALUE!
6	1	62	m		54		29.7778	7.5	2.375	0.833333		7.5	3.72222	0.505622				83.3333
7	6	65	f		51		#NAME?	#NAME?	#NAME?	0.142857		#NAME?	#NAME?					14.2857
8	7	44	m		45					0.125								12.5
8	1	33	f		42					0.875								87.5
7	0	66	f		39					1								100
8	0	50	f		25					1								100
8	2	56	f		10					0.75								75
8	2	45	m		6					0.75	0.684524							75
7	2	40	f		60			7.5	4.8	0.714286								71.4286
8	8	34	m		36			#NAME?	#NAME?	0								0
8	7	38	f		33					0.125								12.5
7	2	70	m		32					0.714286								71.4286
7	7	65	f		31					0								0
8	1	73	m		22					0.875								87.5
7	1	70	m		19					0.857143								85.7143
8	7	40	m		15					0.125								12.5
7	9	54	f		12					-0.285714								-28.5714
8	4	66	f		4					0.5	0.3625							50
brown 2005										#VALUE!								#VALUE!
10	8	37	m							0.2		9	3.85714	0.589286				20
10	3	51	m					8.83333	3.16667	0.7		#NAME?	#NAME?					70
10	5	76	f					#NAME?	#NAME?	0.5								50
10	2	51	f							0.8								80
10	2	54	f							0.8								80
8	7	49	m							0.125								12.5
5	0	59	m							1	0.654167							100
